# Supplementary material for: R-loop formation by dCas9 is mutagenic in Saccharomyces cerevisiae
Source: Nucleic Acids Res. 2018 Dec 21;47(5):2389–401. doi: 10.1093/nar/gky1278 (PMC6411842; doi:10.1093/nar/gky1278)
Supplement: Supplementary Data [file gky1278_supplemental_files.zip]

Archive with 2 entries (2 files):
- Laughery_etal_SuppMaterials_revision_finalJW.pdf
- SupplementalTableS1.xlsx
