# Supplementary material for: R-loop formation by dCas9 is mutagenic in Saccharomyces cerevisiae
Source: Nucleic Acids Res. 2018 Dec 21;47(5):2389–401. doi: 10.1093/nar/gky1278 (PMC6411842; doi:10.1093/nar/gky1278)
Supplement: Supplementary Data [file gky1278_supplemental_files.zip › SupplementalTableS1.xlsx]

## Sheet: Sheet1
Supplemental Table S1: sgRNA/dCas9- induced can1 mutation spectra
		Complex
Background/sgRNA	can1 mutation	mutation?
WT/no sgRNA
	424G>A
	539C>G
	679G>A
	733T>C
	959C>T
	1035C>A
	1412A>C
	1442del
	1623G>A
WT/sgRNA1
	259G>T
	263T>G
	282T>A, 286-287del*	+
	286-287del*
	287T>A*
	287T>A, 289G>C*	+
	290C>A*
	290ins(AAAGACATATTGGTATGATTGC)*		Note: insertion creates a direct repeat
	291C>G, 294T>A*	+
	292del*
	294ins(T)*
	591C>A
	801-808del
	809G>A
	892del
	923G>T
	973G>T
	1035C>A
	1068C>A
WT/sgRNA2
	267del
	285G>T
	293T>C*
	295G>C*
	296G>A*
	296G>A*
	297del*
	298G>C*
	298G>T*
	299G>A*
	299G>A*
	299G>T*
	308G>A*
	308G>A*
	311C>T*
	311-312del*
	317T>A
	679G>A
	718G>A
	1068C>A
	1416ins(TCAATCTCGCACATC)		Note: insertion creates a direct repeat
WT/sgRNA4
	281del, 283A>T	+
	341T>C
	352G>T
	508G>C
	531G>A
	625del
	688del
	733T>C
	781del*
	782del*
	782G>C*
	785del*, 787T>A	+
	787T>C
	787T>A
	788G>A
	807G>A
	937C>T
	939del
	1056ins(A)
	1171A>T
WT/sgRNA6
	591C>A
	604G>A, 607-608del*	+
	606-607GG>AT, 608del*	+
	607-608del, 611G>T*	+
	611G>A*
	612G>A*
	612G>A*
	612G>A*
	618del, 620T>A*	+
	618-619TA>AT*	+
	621-624del*, 630A>T	+	Note: mutation occurs in homopolymer stretch that overlaps with guide RNA target
	622del*		Note: mutation occurs in homopolymer stretch that overlaps with guide RNA target
	622del*		Note: mutation occurs in homopolymer stretch that overlaps with guide RNA target
	622del*		Note: mutation occurs in homopolymer stretch that overlaps with guide RNA target
	622del*		Note: mutation occurs in homopolymer stretch that overlaps with guide RNA target
	622del*		Note: mutation occurs in homopolymer stretch that overlaps with guide RNA target
	622del*		Note: mutation occurs in homopolymer stretch that overlaps with guide RNA target
	622del*		Note: mutation occurs in homopolymer stretch that overlaps with guide RNA target
	622del*		Note: mutation occurs in homopolymer stretch that overlaps with guide RNA target
	622ins(T)*		Note: mutation occurs in homopolymer stretch that overlaps with guide RNA target
	622ins(T)*		Note: mutation occurs in homopolymer stretch that overlaps with guide RNA target
	754G>T, 757-758del	+
	806G>A
	969del
	1035C>A
WT/sgRNA7
	352G>T
	395del
	400-401TA>CC*	+
	408-409CA>TT, 410del *	+
	412C>T*
	412C>T*
	412C>T*
	412C>T*
	412C>T*
	412C>T*
	412C>T*
	413ins(CGCA)*		Note: insertion creates a direct repeat
	413ins(TATTCTGTCACGCA)*		Note: insertion creates a direct repeat
	414G>T, 416C>T*	+
	415T>C*
	416C>A*
	416C>A*
	416C>A*
	416C>A*
	416ins(ACGCAGTC)*		Note: insertion creates a direct repeat
	1244C>G
Δung1/pTO40
	424G>T
	553C>T
	612G>A
	858G>A
	1068C>A
	1662G>A
Δung1/pDP2
	281G>T
	293T>C*
	293T>C*
	293T>C*
	296G>A*
	296G>A*
	296G>A*
	299G>A*
	299G>A*
	299G>A*
	299G>A*
	299G>A*
	308G>A*
	308G>A*
*Mutation in sgRNA guide sequence
